# Supplementary material for: 24S-hydroxycholesterol and 25-hydroxycholesterol differentially impact hippocampal neuronal survival following oxygen-glucose deprivation
Source: PLoS One. 2017 Mar 27;12(3):e0174416. doi: 10.1371/journal.pone.0174416 (PMC5367825; doi:10.1371/journal.pone.0174416)
Supplement: S1 Dataset — This excel file contains the dataset used for calculating the means, standard deviations and standard errors for each figure. (XLSX) [file pone.0174416.s001.xlsx]

## Sheet: Fig. 1B
Exp#	Con	24S-HC	24S-HC + APV	OGD	OGD+APV	OGD+24S-HC	OGD+24S-HC+APV
1	0.763819	0.701439	0.869863	0.0925	0.738676	0.021148	0.653543
2	0.880682	0.913044	0.972678	0.293333	0.957055	0.0703125	0.89781
3	0.902655	0.906863	0.972477	0.613734	0.896154	0.302941	0.880184
4	0.822485	0.872951	0.918033	0.483871	0.879397	0.137184	0.825581
5	0.793333	0.70852	0.877193	0.657143	0.672566	0.518518	0.885714
6	0.695431	0.64455	0.946524	0.281633	0.947368	0.0970874	0.943299
7	0.894068	0.740425	0.956938	0.18894	0.885246	0.0558376	0.936782
Mean	0.821782	0.78397	0.930529	0.373022	0.85378	0.171861	0.860416
S.D	0.0767776	0.110694	0.0431483	0.215343	0.107202	0.178248	0.0992809
S.E	0.0290192	0.0418382	0.0163085	0.081392	0.0405186	0.0673716	0.0375247

## Sheet: Fig. 1C
ng/mL	Con	GFP	CYP46A1-GFP
Exp #1	11.65	20.7	710
Exp #2	5.185	5.785	151.5
Exp #3	13.8	31.75	176.5
Exp #4	21.2	48.1	908
Mean	12.9588	26.5838	486.5
S.D	6.60227	17.8591	381.2
S.E	3.30114	8.92957	190.6

## Sheet: Fig. 1E
Exp #	Con_CYP46A1	OGD_CYP46A1	OGD+APV_CYP46A1		Con_GFP	OGD_GFP	OGD+APV_GFP
1	0.920635	0.045	0.745		0.901042	0.351464	0.691589
2	0.5	0.302521	0.450704		0.504505	0.486239	0.565217
3	0.874074	0.140845	0.782178		0.844828	0.294964	0.732394
4	0.971154	0.0496894	0.585075		0.919786	0.308	0.700326
5	0.948598	0.0474453	0.809524		0.948598	0.110294	0.7
Mean	0.842892	0.1171	0.674496		0.823752	0.310192	0.677905
S.D	0.195074	0.111287	0.152379		0.182446	0.134992	0.0648955
S.E	0.0872399	0.049769	0.0681461		0.0815923	0.0603704	0.0290221

## Sheet: Fig. 2A
Exp #	Con_WT	OGD_WT	OGD+APV_WT	Con_KO	OGD_KO	OGD+APV_KO
1	0.846591	0.163743	0.787302	0.783784	0.508475	0.788235
2	0.896552	0.13587	0.726415	0.853659	0.543103	0.873239
3	0.896226	0.172727		0.850829	0.153846	0.796238
4	0.948805	0.398601	0.898917	0.833333	0.449153	0.777027
5	0.669	0.0606	0.418	0.865217	0.517699	0.764706
Mean	0.851435	0.186308	0.707658	0.837364	0.434455	0.799889
S.D	0.1082	0.126598	0.205894	0.0320535	0.160601	0.0426906
S.E	0.0483884	0.0566165	0.102947	0.0143348	0.0718228	0.0190918

## Sheet: Fig. 2B and C
24S-HC level (ng/mL)	Con, 0 min MEM	OGD, 0 min MEM	Con, 60 min CM	OGD, 60 min CM					24S-HC level % change	Normalized 0 min OGD	Normalized 60 min OGD
Exp #1	0.99	1.37	8.24	9.3					Exp #1	138.384	112.864
Exp #1		1.17		14.5					Exp #1	118.182	175.971
Exp #2	0.92	1.02	10.45	10.85					Exp #2	110.87	103.828
Exp #3	0.59	1.17	9.93	10.42					Exp #3	198.305	104.935
Exp #4	1.55	1.31	20.2	19.87					Exp #4	84.5161	98.3663
Exp #5	1.84	1.48	21.5	20.87					Exp #5	80.4348	97.0698
Mean	1.178	1.25333	14.064	14.3017					Mean	121.782	115.506
S.D	0.506034	0.165247	6.26527	5.02368					S.D	43.2707	30.1489
S.E	0.226305	0.0674619	2.80191	2.05091					S.E	17.6652	12.3082

## Sheet: Fig. 3A
	Con	24S-HC	OGD	OGD-50 nM 24S-HC	OGD-0.5 mM 24S-HC	OGD-2 mM 24S-HC	OGD-2 mM 24S-HC+25-HC
Exp#1	0.718232	0.610465	0.116402	0.0743243	0.0414508	0.0353982	0.0593607
Exp#2	0.664151	0.612766	0.587719	0.468354	0.485714	0.180328	0.450704
Exp#3	0.875862	0.823077	0.759434	0.757447	0.532374	0.564886	0.62701
Exp#4	0.776119	0.638614	0.533981	0.518987	0.514286	0.426667	0.550725
Exp#5	0.821192	0.881818	0.405941	0.434555	0.347032	0.289062	0.343085
Exp#6	0.753086	0.553191	0.325581	0.225352	0.310345	0.2125	0.322222
Exp#7	0.935897	0.773109	0.45946	0.27972	0.104	0.0851064	0.20339
Exp#8	0.623529	0.465753	0.385714	0.238095	0.150685	0.102941	0.225806
Exp#9	0.932258	0.919355	0.753086	0.726708	0.54054	0.546012	0.591928
Exp#10	0.879121	0.822335	0.565217	0.401274	0.366782	0.24569	0.374074
Exp#11	0.96	0.862857	0.773438	0.766667	0.648485	0.441177	0.658879
Mean	0.812677	0.72394	0.515088	0.44468	0.367427	0.284524	0.400653
S.D	0.114591	0.152535	0.204413	0.233295	0.199508	0.185499	0.193821
S.E	0.0345505	0.0459911	0.0616328	0.070341	0.060154	0.0559301	0.0584393

## Sheet: Fig. 3B
	Con	OGD	OGD+25-HC	OGD+SGE-201	OGD+SGE-201+25-HC
Exp #1	0.787645	0.217765	0.28013	0.00936768	0.214876
Exp #2	0.706037	0.218947	0.24812	0.0558376	0.215346
Exp #3	0.700337	0.14578	0.162037	0.0619469	0.178161
Exp #4	0.680912	0.490066	0.52	0.333333	0.407583
Exp #5	0.701342	0.390698	0.469231	0.279412	0.561111
Exp #6	0.824786	0.265151	0.320442	0.057971	0.351449
Exp #7	0.845188	0.230769	0.314286	0.0245399	0.15534
Exp #8	0.707602	0.0530973	0.12766	0.0357143	0.123288
Mean	0.744231	0.251534	0.305238	0.107265	0.275894
S.D	0.0645227	0.13609	0.13589	0.125024	0.15079
S.E	0.0228122	0.0481152	0.0480444	0.0442026	0.0533121

## Sheet: Fig. 4A
	APV before_normalized to OGD	APV after_normalized to OGD
Exp #1	798.569	114.141
Exp #2	326.269	98.669
Exp #3	146.017	156.735
Exp #4	181.742	190.302
Exp #5	102.347	104.256
Exp #6	336.384	112.245
Exp #7	468.533	172.924
Exp #8		136.667
Exp #9		132.471
Exp #10		152.412
Exp #11		129.909
Exp #12		161.538
Exp #13		88.2815
Exp #14		85.9926
Exp #15		111.496
Mean	337.123	129.869
S.D	240.175	31.5905
S.E	90.7775	8.15664

## Sheet: Fig. 4B
	25-HC before_normalized to OGD	25-HC after_normalized to OGD
Exp#1	119.793	155.231
Exp#2	105.329	74.5086
Exp#3	125.803	150.93
Exp#4	138.977	179.7
Exp#5	80.6271	97.4659
Exp#6	48.4277	152.475
Exp#7	116.617	133.208
Exp#8	96.25	124.783
Exp#9	132.314	94.1121
Exp#10	184.036	177.975
Exp#11	177.059	127.889
Exp#12	117.483	386.207
Exp#13	125.607	66.5438
Exp#14	113.072	159.408
Exp#15	105.052	100.742
Mean	119.096	145.412
S.D	33.4475	75.4253
S.E	8.63611	19.4747

## Sheet: Fig. 5A
	Con	8 uM NMDA	20 uM NMDA	8 uM NMDA + 25-HC	20 uM NMDA + 25-HC
Exp #1	0.821429	0.454802	0.0396601	0.54142	0.015748
Exp #2	0.851064	0.515528	0.192661	0.430233	0.25
Exp #3	0.837607	0.639706	0.125	0.677419	0.289474
Exp #4	0.926471	0.75	0.244898	0.732759	0.22619
Exp #5	0.84507	0.507937	0.0291971	0.457014	0.0416667
Exp #6	0.950207	0.497854	0.0322581	0.514768	0.0616438
Exp #7	0.935484	0.44079	0.112128	0.535581	0.134454
Exp #8	0.804598	0.675214	0.298851	0.638418	0.192771
Exp #9	0.927928	0.698113	0.244541	0.746193	0.263441
Exp #10	0.780612	0.653061	0.205882	0.544944	0.364103
Exp #11	0.834286	0.445087	0.0343348	0.44385	0.0295858
Exp #12	0.830645	0.276316	0.0243902	0.453488	0.0344828
Exp #13	0.889503	0.664286	0.220588	0.653333	0.18421
Mean	0.864223	0.555284	0.138799	0.566878	0.160598
S.D	0.0552969	0.13588	0.100101	0.111071	0.115887
S.E	0.0153366	0.0376862	0.0277629	0.0308056	0.0321413

[truncated: 6 more sheets: Fig. 5B, Fig. 6A, Fig. 6B, Fig. 6C, Fig. 6D, Fig. 6E]
